# Supplementary material for: Effectiveness, safety, and the abscopal effect of stereotactic body radiation therapy combined with immune checkpoint inhibitors in advanced gastrointestinal cancers: a systematic review and meta-analysis
Source: Front Oncol. 2026 Mar 10;16:1775732. doi: 10.3389/fonc.2026.1775732 (PMC13008683; doi:10.3389/fonc.2026.1775732)
Supplement: Supplementary file 4 [file DataSheet4.xlsx]

## Sheet: table 1
Study ID	Author	Year	Country	Multicenter	Study Design	Population	Sample Size	Age	Intervention Type	Primary Outcome	Secondary Outcomes	MSI/MMR Status	Specific ICI Drugs	ICI Cycles	Abscopal Effect	mOS (months)	mPFS (months)	Grade ≥3 AEs	RoB Overall Judgment	NOS Score	Follow-up (months)
Study1_HCC	William H. Smith et al.	2020	USA	No (single institution: Mount Sinai Medical Center)	Retrospective observational study	Unresectable or metastatic hepatocellular carcinoma (HCC) patients treated with nivolumab and radiation therapy	35 total (26 upfront RT, 9 salvage RT)	Not reported	Combination Immunotherapy + Radiation Therapy	Objective response rate (ORR)	Progression-free survival (PFS), overall survival (OS), response duration	Not reported	Nivolumab	Not specified	Observed	Not reached for responders vs 22.7 for non-responders (p=0.068)	Not reached for responders vs 2.3 for non-responders (p<0.001)	Not reported	High risk (retrospective, non-randomized)	Not applicable	Median 12.9 months
Study2_LAPC	Valerie Lee et al.	2021	USA	Single-center	Phase II single-arm	Locally advanced pancreas cancer (LAPC)	54	Median 66 (range 42-84)	Combination immunotherapy + SBRT	Distant metastasis-free survival (DMFS)	1. Surgical resection rate 2. Pathologic response rate 3. Adverse events (AEs)	Not reported	Pembrolizumab	Not reported	Not evaluated	15.8	9.7	5 (1 case each of dermatitis, colitis, DKA, nephritis, pneumonitis; all grade 3)	Some concerns	Not applicable	15.8
Study3_HCC	Chi-Leung Chiang et al.	2021	China (Hong Kong SAR)	No (Single tertiary center in Hong Kong)	Retrospective cohort study with Propensity Score Matching analysis	Patients with locally advanced, unresectable HCC, ineligible, refractory to, or refusing curative surgical interventions.	64 after matching (16 SBRT-IO, 48 TACE)	Median (matched): TACE 73 yrs (49-87) / SBRT-IO 66.5 yrs (38-86)	Stereotactic Body Radiotherapy combined with Immunotherapy (SBRT-IO)	Progression-Free Survival (PFS)	Overall Survival (OS), Objective Response Rate (ORR), Treatment-Related Adverse Events (TRAEs), Liver function deterioration.	Not Reported	Nivolumab	Median 10 cycles (range: 1–20)	Possibly implicated. Discussed as "systemic therapy augmented by radiotherapy (STAR)." Lower rate of out-of-field progression in SBRT-IO arm (6.3%) vs TACE arm (35.7%).	SBRT-IO: Not Reached (range: 2.5–36.1).TACE: 7.44 months (range: 0.2–57.2)	SBRT-IO: Not Reached (range: 1.9–36.1).TACE: 4.83 months (range: 0.2–42.2)	SBRT-IO: 18.8% (3/16).TACE: 60.4% (29/48)	Moderate (Due to retrospective nature, despite use of PSM)	6 stars (Exemplary assessment for cohort studies: Selection ****, Comparability **, Outcome -)	Median follow-up: SBRT-IO 12.7 mos (2.5–36.1), TACE 7.4 mos (0.2–57.2)
Study4_HCC	Jian-Xu Li et al.	2022	China	Single-center (Guangxi Medical University Cancer Hospital)	Phase II single-arm	Unresectable hepatocellular carcinoma (uHCC)	21	Median 54 (range 31-69)	SBRT + camrelizumab	1. Objective response rate (ORR) 2. Safety	1. OS 2. PFS 3. DCR	Not reported	Camrelizumab	Median 5	Not evaluated	14.2	5.8	5 (23.8%, grade 3: 2 decreased hemoglobin, 1 decreased neutrophil, 1 increased γ-GT, 1 decreased platelet)	Some concerns	Not applicable	19.7
Study5_mPC	Inna M. Chen et al.	2022	Denmark	No (Single center: Herlev & Gentofte Hospital)	Randomized Phase II Trial	Refractory Metastatic Pancreatic Cancer (mPC)	84 (Arm A:41; Arm B:43)	Arm A:63 (37–80); Arm B:66 (35–79)	Arm A: SBRT + Nivolumab; Arm B: SBRT + Nivolumab + Ipilimumab	Clinical Benefit Rate (CBR)	1. ORR; 2. PFS; 3. OS; 4. Safety	MMR-proficient: 100% (41/41) in SBRT/Nivo; 97.7% (42/43) in SBRT/Nivo+Ipi.	Nivolumab (anti-PD-1); Ipilimumab (anti-CTLA-4)	Nivolumab: Median 4 cycles (range 1-26). Ipilimumab: Median 2 cycles (range 1-8).	Observed	SBRT/Nivo: 3.8 (95% CI, 3.1 to 5.8) SBRT/Nivo+Ipi: 3.8 (95% CI, 2.8 to 6.5)	SBRT/Nivo: 1.7 (95% CI, 1.6 to 1.8) SBRT/Nivo+Ipi: 1.6 (95% CI, 1.6 to 2.8)	SBRT/Nivo: 24.4% (10/41) had Grade 3/4 TRAEs. SBRT/Nivo+Ipi: 30.2% (13/43) had Grade 3/4 TRAEs.	Moderate (Due to open-label design, lack of a non-ICI control, and potential selection bias).	Not applicable	Median follow-up: 4.1 months (95% CI, 3.7 to 5.8).
Study6_TACE-RefractoryHCC	Yan-Jun Xiang et al.	2022	China	Yes	Retrospective Cohort	Intermediate-Stage Hepatocellular Carcinoma (HCC) (TACE-refractory)	76 (31:SBRT-IO; 45:TACE-IO)	Groups comparable: <65 yrs (SBRT-IO: 80.8%, TACE-IO: 86.2%); ≥65 yrs (SBRT-IO: 21.2%, TACE-IO: 13.8%).	ArmA: SBRT + PD-1 inhibitors	PFS	Overall Survival (OS), Objective Response Rate (ORR), Disease Control Rate (DCR), Treatment-Related Adverse Events (TRAEs).	Not Reported	Toripalimab (72.4%), Sintilimab (27.6%)		Not evaluated	SBRT-IO: Not Reached TACE-IO: 14.1 months	SBRT-IO: 19.6 months (95% CI, 13.1-26.1) TACE-IO: 10.1 months (95% CI, 7.3-12.9)	Not reported	Moderate (Due to retrospective, non-randomized design).	7 stars (Exemplary assessment for cohort studies: Selection ****, Comparability **, Outcome *)	Median: SBRT-IO: 11 months; TACE-IO: 10 months.
Study7_PC	Xiaofei Zhu et al.	2022	China	No	Open-label, randomized, controlled, phase 2 trial	Patients with locally recurrent pancreatic ductal adenocarcinoma after surgical resection, KRAS mutant, PD-L1 positive	147	Median 66.0 years (IQR 56.0–73.5) in BED10 60–65Gy group; 65.5 years (IQR 57.0–75.0) in BED10 ≥65Gy group	SBRT + pembrolizumab + trametinib	Overall survival (OS)	Progression-free survival (PFS), adverse events, CA19-9 response	Not reported	Pembrolizumab	Until progression	Not reported	15.1 (SBRT+K+M) vs. 12.4 (SBRT+G) in BED10 ≥65Gy group	8.6 (SBRT+K+M) vs. 5.0 (SBRT+G) in BED10 ≥65Gy group	BED10 60-65Gy: 27.6% (8/29) in SBRT+K+M vs 20.6% (7/34) in SBRT+G; BED10 ≥65Gy: 28.6% (12/42) in SBRT+K+M vs 19.0% (8/42) in SBRT+G	Moderate (open-label, single-center)	Not applicable (randomized trial)	Median 13.1
Study8_HCC	Zeyu Zhang et al.	2022	China	No (single institution: Xiangya Hospital, Central South University)	Retrospective cohort study	Patients with advanced hepatocellular carcinoma (BCLC C) accompanied by portal vein tumor thrombus (PVTT)	62	Median 51.00 (IQR 40.50-61.00) in ST group; 52.00 (IQR 43.25-59.25) in SITS group	Sorafenib + Immune Checkpoint Inhibitor (Camrelizumab or Tislelizumab) + TACE + SBRT	Overall survival (OS)	Progression-free survival (PFS), objective response rate (ORR), disease control rate (DCR), downstaging rate, adverse events (AEs)	Not reported	Camrelizumab or Tislelizumab	Until progression, toxicity, or surgery	Not reported	13.8 (SITS group) vs 8.8 (ST group)	10.4 (SITS group) vs 6.3 (ST group)	6.7% (2/30) in SITS group (both grade 3 skin reactions leading to discontinuation); 0% (0/32) in ST group	High (retrospective, non-randomized, single-center)	Not applicable (non-randomized study)	Not explicitly stated (study period from Jan 2014 to Oct 2021)
Study9_GC	Mimura K, Ogata T, Yoshimoto Y, et al.	2023	Japan	Yes (2 centers)	Single-arm, open-label, phase I/II trial	Patients with unresectable advanced or recurrent gastric cancer (GC) who progressed after ≥2 lines of chemotherapy	40 (for efficacy analysis)	Median 70 years (range 36-86)	Nivolumab + Oligo-fractionated Radiotherapy	Disease control rate (DCR) of non-irradiated target lesions (abscopal effect)	Median survival time (MST), safety, DCR of irradiated lesions	Not reported	Nivolumab	Up to 6 cycles (planned)	Observed (assessed as DCR in non-irradiated lesions)	7.7 months (230 days)	Not reported	39% (16/41) (All grades: 95% [39/41])	High (single-arm, non-randomized, open-label, phase I/II)	Not applicable (non-randomized study)	Not explicitly stated (study period Mar 2018 - Jan 2021)
Study10_PC	Inna M. Chen et al.	2023	Denmark	NO	Phase 2, single-centre, open-label	Refractory pancreatic cancer (PC)	26	Median 62 years (IQR 54–71)	SBRT + Ipilimumab + Nivolumab + Tocilizumab	Objective Response Rate (ORR)	Safety, PFS, OS, DCR, DCR16, DoR, biomarker analysis	100% MMR-proficient (all tumors)	Ipilimumab (anti-CTLA-4), Nivolumab (anti-PD-1), Tocilizumab (anti-IL-6R)	Median: Nivolumab/Tocilizumab: 2 doses (range 1–7); Ipilimumab: 1 dose (range 1–2)	Not explicitly evaluated	5.3 (95% CI: 2.3–8.0)	1.6 (95% CI: 1.4–1.7)	8% (2/26)	High (single-arm, small sample, no comparator)	Not applicable	Median 4.9 months (IQR 2.1–7.7)
Study11_HCC	Yi-Xing Chen et al.	2023	China	No (Single-center)	Phase II, single-arm, open-label, single-center clinical trial	Recurrent or oligometastatic hepatocellular carcinoma (HCC)	25	64 (33–71)	SBRT + Sintilimab	Progression-Free Survival (PFS)	OS, local control rate, ORR, DCR, safety (TRAEs)	Not mentioned	Sintilimab (anti-PD-1)	Median 10.2 months (~14.6 cycles at q3w)	Observed (inferred via systemic response: ORR 96%)	Not reached (median OS not reached)	19.7 (95% CI: 16.9–NA)	12% (3/25)	High (due to lack of control, small N)	Not applicable	21.9 (median, range 10.3–39.7)
Study12_uHCC	Aditya Juloori et al.	2023	USA	YES	Phase I, randomized, multicenter trial	Advanced/unresectable hepatocellular carcinoma (HCC)	14 (13 evaluable)	Median 67 years (IQR: 63-71)	SBRT → Nivolumab ± Ipilimumab	Dose-limiting toxicity (DLT) within 6 months of SBRT	1. ORR; 2. PFS; 3. OS; 4. Local control; 5. Distant disease control; 6. Long-term toxicity	Not assessed	Nivolumab (anti-PD-1), Ipilimumab (anti-CTLA-4)	Median not reported; max 2 years	Observed (observed in non-irradiated sites; improved FFDM with combo)	12.7 months overall; 4.7 (mono) vs. 41.6 (combo)	4.2 months overall; 2.7 (mono) vs. 11.6 (combo)	61.6% overall (8/13); 50% (nivo), 71.4% (ipi+nivo)	Low (randomized design, predefined criteria)	7 stars (high quality for Phase I)	Median 42.7 months
Study13_Advanced Pancreatic Adenocarcinoma	Simon Pernot et al.	2023	France	Yes	Phase 2, multicenter, open-label	Advanced pancreatic adenocarcinoma	32	Median 64 years (range 38-78)	BDB001 + Atezolizumab + SBRT	Disease control rate (DCR)	Objective response, PFS, OS, safety	Not reported	Atezolizumab (anti-PD-L1)	Ongoing during study period (q3w)	Not evaluated	Not reported	Not reported	Grade 1/2 asthenia, chills, fever; No Grade ≥3 TRAEs reported	High (single-arm, non-randomized)	Not applicable	Up to June 2022 (data cutoff not specified)
Study14_CRC	Annalice Gandini et al.	2023	Italy	NO	Prospective interventional single-institution study	Metastatic dMMR/MSI-H Colorectal Cancer	14	Not specified	SBRT + Pembrolizumab	Feasibility, disease control, safety	Toxicity profile, duration of disease control (≥15 months in 6 patients)	dMMR/MSI-H (all patients)	Pembrolizumab (anti-PD-1)	At least 2–3 cycles before SABR; continued beyond	Not observed / not confirmed	Not reported	Not reported	5/14 (35.7%)	High (non-randomized, single-arm, small N)	Not applicable	Median not reported; up to 2021 enrollment period
Study15_LA/BR PDAC	Fergus Keane et al.	2024	USA	YES (Multi-institutional)	Phase 1/2, single-arm, multi-institutional trial	Locally Advanced (LA) and Borderline Resectable (BR) Pancreatic Ductal Adenocarcinoma (PDAC)	36	Median 64 years (range not specified)	Stereotactic Ablative Body Radiotherapy (SABR) + Durvalumab	Safety, efficacy, and correlative biomarkers	1. R0 resection rate; 2. mPFS; 3. mOS; 4. Predictive biomarkers (tissue & blood)	N/A (genomically unselected, MSS expected)	Durvalumab (anti-PD-L1 monoclonal antibody)	Median duration: ~6–8 cycles (until progression or 1 year)	Not explicitly named but correlative analysis suggests systemic immune activation	mOS: 16 months (95% CI: 13–26)	mPFS: 8.7 months (95% CI: 6.1–14)	6% (2/36 Grade ≥3 AEs related to treatment)	Unclear overall risk (phase 1/2, single-arm, but well-reported biomarker endpoints)	Not applicable	Median follow-up: 36.5 months
Study16_HCC	Chi Leung Chiang et al.	2024	Hong Kong/China	Multicenter (Queen Mary Hospital, Tuen Mun Hospital)	Retrospective cohort (propensity score matched)	Unresectable HCC (non-metastatic)	100	SBRT-alone: 70 (52-88); SBRT-IO: 72 (38-91)	SBRT + nivolumab vs SBRT-alone	1. Overall survival (OS) 2. Progression-free survival (PFS) 3. Objective response rate (ORR)	1. Local control (LC) rate 2. Disease control rate (DCR) 3. Toxicity 4. Child-Pugh score progression	Not reported	Nivolumab	Median 9 cycles	Not evaluated	Not reached (SBRT-IO) vs 26.3 (SBRT-alone)	30.8 (SBRT-IO) vs 15.0 (SBRT-alone)	3 (12%, SBRT-IO: 2 hepatitis, 1 dermatitis) vs 9 (18%, SBRT-alone: 4 neutropenia, 2 ALT/AST elevation)	Some concerns	Not reported	21.5 (median)
Study17_CRC	Antonin Levy et al.	2024	France/Spain	YES	Single-arm Phase II Trial	Advanced Pretreated Colorectal Cancer (CRC)	60	59 (20–81)	SBRT + Atezolizumab	One-year PFS rate	OS, ORR, safety, immune profiling	MSI-H: 8/41 (20%); pMMR: 33/60 (55%)	Atezolizumab (anti-PD-L1)	Median 4 cycles (range 1–94)	Not explicitly quantified but explored via out-of-field biopsies	8.4 (95% CI: 5.9–11.6)	1.4 (95% CI: 1.2–2.6)	5% (3/59)	Low to moderate (well-conducted phase II, single-arm limitation)	8	15.3–60.6 (elite responders); median follow-up: 8.3 months
Study18_PDAC	Milan Vošmik et al.	2024	Czech Republic	YES	Phase 1/2, single-arm, open-label trial	Locally advanced unresectable non-metastatic PDAC after induction chemotherapy	15	Median 58 years (range 38–74)	SBRT + Sequential Nivolumab	Safety and tolerability	1. PFS; 2. OS; 3. Biomarker correlation (CA19-9, PD-L1, MMR); 4. QoL (EORTC QLQ-C30)	MMR-proficient in all tested (0/9 dMMR); no MSI-H reported	Nivolumab (anti-PD-1)	Median 11 cycles (range 2–17)	Not evaluated	13	8.1	Grade 3: Liver enzymes (n=1), Arthralgia (n=1); No Grade 4–5 events	High (non-randomized, single-arm, small N)	Not applicable	Median follow-up not stated; last patient enrolled Oct 2021, publication Oct 2024 → ~30+ months likely
Study19_PDAC	Tamar Beller et al.	2024	Israel	Yes (Multicenter)	Phase II, single-arm, open-label study	Metastatic Pancreatic Ductal Adenocarcinoma (mPDAC)	10	Median 62.5 years (range 51–75)	SBRT followed by Ipilimumab + Nivolumab	Overall Response Rate (ORR)	Progression-free survival (PFS), overall survival (OS), exploratory biomarker analysis	All patients MSS, BRCA wild-type	Ipilimumab (anti-CTLA-4) + Nivolumab (anti-PD-1)	Median not reported; treatment continued until PD or withdrawal	Not explicitly reported	Not provided (mOS reported as 153 days)	153 days (approx. 5 months)	0% (No grade ≥2 treatment-related AEs reported)	High (small sample size, single-arm design)	Not applicable	Data cutoff: Dec 2022 – Sep 2024 (approx. 1 year 10 months)
Study20_uHCC-SBRT-L-P	Quan Wang et al.	2024	China	No (Single-center)	Retrospective Comparative Study	Unresectable Hepatocellular Carcinoma (uHCC)	214	56.3 ± 10.0	SBRT + Lenvatinib + PD-1 Inhibitors vs SBRT + Lenvatinib	Overall Survival (OS), Progression-Free Survival (PFS)	Intrahepatic PFS, Extrahepatic PFS, ORR, DCR, Safety (TRAEs)	Not reported	Sintilimab, Toripalimab, Camrelizumab, Tislelizumab	Median 14 cycles	Not explicitly evaluated	31.2	15.6	Comparable incidence between groups; no stat diff in grade ≥3 TRAEs	Moderate (retrospective, unmatched baseline despite PSM)	7 (Good quality cohort study)	23.8 (median)
Study21_PC	Inna M. Chen et al.	2025	Denmark	No (Single-center)	Phase II, single-arm, open-label	Heavily pretreated patients with refractory pancreatic cancer (PC)	19	Median 62 years (range 35–76)	SBRT + Influenza Vaccine + Ipilimumab + Nivolumab	Objective Response Rate (ORR)	PFS, OS, Disease Control Rate, Safety	Not mentioned in study	Nivolumab (anti-PD-1), Ipilimumab (anti-CTLA-4)	Median: Nivolumab 2 doses (range 1–6), Ipilimumab 1 dose (range 1–2)	Not explicitly evaluated	2.2 (95% CI: 1.8–4.6)	1.6 (95% CI: 1.4–1.8)	16% (3/19)	High (non-randomized, single-arm, small N)	Not applicable	2.2 (median, IQR 1.7–4.4)
Study22_LAPC	XinYang He et al.	2025	China	NO	Retrospective cohort study	Locally advanced pancreatic cancer (LAPC)	107	Median 63 years	SBRT + Immune Checkpoint Inhibitors	Overall Survival (OS), Progression-Free Survival (PFS)	ORR, DCR, adverse events	Not reported	Camrelizumab, Toripalimab, Tislelizumab, Durvalumab	Up to 6 cycles	Not explicitly evaluated	19.5	11	0.391	Moderate	4	Median not reported, max 36
Study23_MSS/pMMR CCLM	Jie Ni et al.	2025	China	No (Single-center)	Retrospective Case-Control Study	Microsatellite stable or proficient mismatch repair colorectal cancer liver metastasis (MSS/pMMR CCLM)	43 (22 obs, 21 ctrl)	Mean 58.39 (ctrl), 59.16 (obs)	Observation: SBRT/IMRT + ICI + TKI; Control: ICI + TKI	Disease control rate (DCR) and safety	Survival (PFS, OS), adverse events	MSS or pMMR (by PCR/IHC/NGS)	Toripalimab, Sintilimab, Cipargamin, Pembrolizumab, Nivolumab (choice based on PD-L1 status)	Observed median: ~6 cycles (estimated from PFS)	Not explicitly evaluated	6.9 (observation) vs 7.6 (control)	4.3 (observation) vs 5.1 (control)	Grade ≥3 AEs rare: bone marrow suppression (1), liver/kidney damage (1), neurotoxicity (1)	Moderate (retrospective, non-randomized, small N)	NA	~12 months (last follow-up Oct 2024; study ended Jul 2024)
Study24_Refractory pMMR/MSS mCRC	Yonghai Peng et al.	2025	China	YES	Retrospective Analysis	Refractory advanced pMMR/MSS metastatic colorectal cancer	27	62 (45–75)	SBRT + Bifidobacterium supplementation + Low-dose chemotherapy + PD-1 inhibitor	Efficacy and safety of BRICS regimen	mPFS, mOS, safety profile	pMMR/MSS (100%)	Toripalimab, Sintilimab, Camrelizumab, Nivolumab, Serplulimab, Cadonilimab, Protilimab, others	Median <6 cycles (63.0% received <6 cycles)	Not explicitly evaluated	7.20 (95% CI: 5.23–9.18)	0% (0/27)	27	Not applicable	Median follow-up not stated, cutoff March 31, 2025	Full-text article
Study25_mCRC	J. Seligmann et al.	2025	Multiple Countries (UK, Switzerland, Belgium, France, Sweden, Netherlands)	YES	Journal Article	Metastatic Colorectal Cancer (mCRC) with unresectable liver metastases	23	57.5 (43–77)	Durvalumab + Tremelimumab + Partial Local Ablation (RFA or SBRT)	Overall Response Rate (ORR) of untreated lesions	1. Safety; 2. PFS; 3. OS	MSS: 18/22 tested (81.8%); MSI-H: 1/22 (4.5%); Missing: 1/22 (4.5%)	Durvalumab (anti-PD-L1), Tremelimumab (anti-CTLA-4)	Median: 4 cycles (Durvalumab); 4 cycles (Tremelimumab in responders)	(Field missing from input)	mOS = 16.1 months (95% CI: 11.2–non evaluable); RFA: 14.1, SBRT: 16.1	mPFS = 2.2 months (95% CI: 1.8–3.6)	15.0% (3/20 had serious AEs: hepatitis, UTI, immune-mediated lung disease)	High (single-arm, phase II, early termination due to futility)	Not applicable	17.1
Study26_mCRC	Yiran Zhang et al.	2025	China	NO	Phase II, single-arm, prospective trial	pMMR/MSS/MSI-L metastatic colorectal cancer (mCRC)	20	Median 60 years (IQR: 56–65)	SBRT (Gamma Knife) + Tislelizumab	ORR and safety	mPFS, OS, biomarker changes	pMMR/MSS/MSI-L (all)	Tislelizumab (anti-PD-1)	Median not reported; maintenance until progression	Observed (observed in non-irradiated lesions)	Not reported	10.7 months (95% CI: 6.4–15.0)	10% (grade 3 bilirubin elevation only)	Low to moderate (well-conducted phase II, but single-arm)	7 (based on NOS scale for non-randomized studies)	Median 15 months (range: 3.4–20.0)
