# Supplementary material for: Effectiveness, safety, and the abscopal effect of stereotactic body radiation therapy combined with immune checkpoint inhibitors in advanced gastrointestinal cancers: a systematic review and meta-analysis
Source: Front Oncol. 2026 Mar 10;16:1775732. doi: 10.3389/fonc.2026.1775732 (PMC13008683; doi:10.3389/fonc.2026.1775732)
Supplement: Supplementary file 5 [file DataSheet5.xlsx]

## Sheet: RoB 2 for RCT
Study ID (Ref)	Author (Year)	Randomization Process	Deviations from Intended Interventions	Missing Outcome Data	Measurement of the Outcome	Selection of the Reported Result	Overall Risk of Bias
Study 5 [35]	Chen et al. (2022)	Low Risk	Some Concerns*	Low Risk	Low Risk	Low Risk	Some Concerns
Study 7 [37]	Zhu et al. (2022)	Low Risk	Low Risk	Low Risk	Low Risk	Low Risk	Low Risk
Study 12 [42]	Juloori et al. (2023)	Low Risk	Low Risk	Low Risk	Low Risk	Low Risk	Low Risk
*Note: "Some Concerns" was assigned primarily due to the open-label design characteristic of radiation/immunotherapy trials, where blinding of participants and personnel is often not feasible.

## Sheet: NOS for others
Study ID (Ref)	Author (Year)	Study Design	Selection (★)	Comparability (★)	Outcome (★)	Total Score	Quality
Study 1 [31]	Smith et al. (2020)	Retro Cohort	★★★★	★	★★	7	High
Study 2 [32]	Lee et al. (2021)	Phase II Single-Arm	★★★	★	★★★	7	High
Study 3 [33]	Chiang et al. (2021)	Retro Cohort (Controlled)	★★★★	★★	★★	8	High
Study 4 [34]	Li et al. (2022)	Phase II Single-Arm	★★★	★	★★★	7	High
Study 6 [36]	Xiang et al. (2022)	Retro Cohort	★★★★	★	★★	7	High
Study 8 [38]	Zhang et al. (2022)	Retro Cohort (Controlled)	★★★★	★★	★★	8	High
Study 9 [39]	Mimura et al. (2023)	Phase I/II Single-Arm	★★★	★	★★★	7	High
Study 10 [40]	Chen et al. (2023)	Phase II Single-Arm	★★★	★	★★★	7	High
Study 11 [41]	Chen et al. (2023)	Phase II Single-Arm	★★★	★	★★★	7	High
Study 13 [43]	Pernot et al. (2023)	Phase II Single-Arm	★★★	★	★★★	7	High
Study 14 [44]	Gandini et al. (2023)	Prosp Single-Arm	★★★	★	★★★	7	High
Study 15 [45]	Keane et al. (2024)	Phase I/II Single-Arm	★★★	★	★★★	7	High
Study 16 [46]	Chiang et al. (2024)	Retro Cohort (Controlled)	★★★★	★★	★★	8	High
Study 17 [47]	Levy et al. (2024)	Phase II Single-Arm	★★★	★	★★★	7	High
Study 18 [48]	Vošmik et al. (2024)	Phase I/II Single-Arm	★★★	★	★★★	7	High
Study 19 [49]	Beller et al. (2024)	Phase II Single-Arm	★★★	★	★★★	7	High
Study 20 [50]	Wang et al. (2024)	Retro Cohort (Controlled)	★★★★	★★	★★	8	High
Study 21 [51]	Chen et al. (2025)	Phase II Single-Arm	★★★	★	★★★	7	High
Study 22 [52]	He et al. (2025)	Retro Cohort	★★★★	★	★★	7	High
Study 23 [53]	Peng et al. (2025)	Retro Analysis	★★★★	★	★★	7	High
Study 24 [54]	Seligmann et al. (2025)	Prosp Single-Arm	★★★	★	★★★	7	High
Study 25 [55]	Zhang et al. (2025)	Phase II Single-Arm	★★★	★	★★★	7	High
Note: Single-arm studies received 1 star for comparability (representing internal consistency or comparison to historical controls) or 0 stars, while retrospective studies with a control group received 2 stars for adjusting for confounding factors. Study Design Abbreviations: Retro = Retrospective; Prosp = Prospective.
